# Supplementary material for: Application of circulating tumour DNA in terms of prognosis prediction in Chinese follicular lymphoma patients
Source: Front Genet. 2023 Apr 20;14:1066808. doi: 10.3389/fgene.2023.1066808 (PMC10157236; doi:10.3389/fgene.2023.1066808)
Supplement: Supplementary file 3 [file Table4.XLSX]

## Sheet: Sheet1
Patient Number	Chr	Start	End	Func.refGene	Gene.refGene	Mutation.ratio
001	chr7	2939861	2939861	exonic	CARD11	0.0217687
	chr12	49024887	49024887	exonic	KMT2D	0.0268456
	chr16	3780779	3780779	exonic	CREBBP	0.0248705
	chr12	49047980	49047980	exonic	KMT2D	0.0218182
	chr12	57102878	57102878	exonic	STAT6	0.0394589
	chr17	7674191	7674191	exonic	TP53	0.025
002	chr12	57102878	57102878	exonic	STAT6	0.190476
	chr12	49043661	49043664	exonic	KMT2D	0.151824
	chr22	41178433	41178433	exonic	EP300	0.178668
	chr16	3738665	3738665	exonic	CREBBP	0.267024
	chr16	3738655	3738655	exonic	CREBBP	0.274534
003	chr12	49031861	49031861	exonic	KMT2D	0.0394402
	chr16	3736790	3736790	exonic	CREBBP	0.0305144
	chr16	3767720	3767720	exonic	CREBBP	0.0110263
	chr12	25225628	25225628	exonic	KRAS	0.0331126
	chr12	57104547	57104547	exonic	STAT6	0.0205882
004	chr6	137875776	137875779	exonic	TNFAIP3	0.323298
	chr16	3744927	3744927	exonic	CREBBP	0.25256
	chr7	83156342	83156342	exonic	PCLO	0.241956
	chr16	3758043	3758043	exonic	CREBBP	0.243523
	chr7	140753345	140753345	exonic	BRAF	0.0164159
	chr12	49032911	49032911	exonic	KMT2D	0.227837
	chr16	3758003	3758003	exonic	CREBBP	0.263158
	chr16	3757980	3757980	exonic	CREBBP	0.2688
005	chr16	3736739	3736739	exonic	CREBBP	0.181214
	chr12	49030344	49030345	exonic	KMT2D	0.162123
	chr7	83134770	83134770	exonic	PCLO	0.0214158
	chr1	26775670	26775670	exonic	ARID1A	0.0165344
006	chr12	49030958	49030958	exonic	KMT2D	0.0597886
	chr6	137878894	137878894	exonic	TNFAIP3	0.0111709
	chr10	62815975	62815975	exonic	EGR2	0.0611136
	chr12	49041141	49041141	exonic	KMT2D	0.0581683
	chr16	3729209	3729209	exonic	CREBBP	0.0248714
	chr22	41169525	41169525	exonic	EP300	0.0673077
007	chr4	1976667	1976667	exonic	NSD2	0.208811
	chr16	3736705	3736705	exonic	CREBBP	0.173954
	chr18	63318411	63318411	exonic	BCL2	0.125356
	chr12	49034297	49034297	exonic	KMT2D	0.158556
	chr16	3757944	3757944	exonic	CREBBP	0.165939
	chr12	49022349	49022350	exonic	KMT2D	0.156737
	chr18	63318531	63318531	exonic	BCL2	0.116633
008	chr1	2489220	2489220	exonic	TNFRSF14	10.00%
	chr1	27087886	27087908	exonic	ARID1A	11.20%
	chr12	49435488	49435488	exonic	KMT2D	15.50%
	chr16	3786746	3786766	exonic	CREBBP	17.80%
009	chr3	177038316	177038316	exonic	TBL1XR1	0.0242775
	chr7	148811635	148811635	exonic	EZH2	0.015983
	chr12	49050077	49050077	exonic	KMT2D	0.0242326
	chr19	19149236	19149236	exonic	MEF2B	0.0206068
	chr16	3758045	3758045	exonic	CREBBP	0.0226244
010	chr4	152326214	152326214	exonic	FBXW7	0.0226904
	chr12	49051518	49051518	exonic	KMT2D	0.0347942
	chr16	3736749	3736751	exonic	CREBBP	0.0415175
011	chr7	2937980	2937980	exonic	CARD11	0.0199203
	chr7	82965903	82965903	exonic	PCLO	0.0290635
	chr12	57102878	57102878	exonic	STAT6	0.0341394
	chr16	3738616	3738616	exonic	CREBBP	0.0416171
012	chr12	57102878	57102878	exonic	STAT6	0.0607287
	chr16	3736786	3736786	exonic	CREBBP	0.0915222
013	chr16	3739596	3739596	exonic	CREBBP	0.069378
	chr7	82954346	82954346	exonic	PCLO	0.036036
	chr7	2937980	2937980	exonic	CARD11	0.0357143
014	chr6	137881242	137881242	exonic	TNFAIP3	0.0393873
	chr18	63318663	63318663	exonic	BCL2	0.0238257
	chr6	41935950	41935950	exonic	CCND3	0.0385369
	chr19	19149255	19149255	exonic	MEF2B	0.0348123
	chr16	3738616	3738616	exonic	CREBBP	0.0804653
015	chr16	3738616	3738616	exonic	CREBBP	0.0252525
016	chr7	2939861	2939861	exonic	CARD11	0.0559306
	chr12	49038664	49038664	exonic	KMT2D	0.0879012
	chr12	57102879	57102879	exonic	STAT6	0.0100854
	chr22	41169558	41169558	exonic	EP300	0.0541401
	chr18	63318515	63318515	exonic	BCL2	0.0224215
017	chr6	41935969	41935969	exonic	CCND3	0.0188088
	chr12	49049960	49049960	exonic	KMT2D	0.0128332
	chr12	57102878	57102878	exonic	STAT6	0.0121065
	chr22	41117520	41117520	exonic	EP300	0.0122505
	chr12	49050926	49050926	exonic	KMT2D	0.0114031
	chr22	41170453	41170453	exonic	EP300	0.0144605
018	chr7	2937980	2937980	exonic	CARD11	0.0425072
	chr12	49034422	49034422	exonic	KMT2D	0.0185185
	chr12	49053320	49053320	exonic	KMT2D	0.0373895
019	chr12	49032129	49032129	exonic	KMT2D	0.0234596
	chr6	26156785	26156785	exonic	HIST1H1E	0.0241588
020	chr12	57496661	57496661	exonic	STAT6	1.74%
021	chr3	38182641	38182641	exonic	MYD88	2.06%
