# Supplementary material for: Application of circulating tumour DNA in terms of prognosis prediction in Chinese follicular lymphoma patients
Source: Front Genet. 2023 Apr 20;14:1066808. doi: 10.3389/fgene.2023.1066808 (PMC10157236; doi:10.3389/fgene.2023.1066808)
Supplement: Supplementary file 4 [file Table1.XLSX]

## Sheet: Sheet1
Patients	Gender	Age(years)	Ann Arbor Stage	Pathology Classification	FLIPI-1 score	LDH (U/L)	β2-M (mg/L)	B symptoms	Splenomegaly	No. of involved areas ≥5	Bone marrow involvement	Interim assessment (4C)	PFS (Months)	PFS	OS (Months)	OS	ctDNA mean VAF
1	Female	51	Ⅳ	2	1	203	2.08	No	Yes	Yes	No	CR	31.7333	0	31.7333	0	0.0266
2	Male	41	Ⅳ	1-2	2	249	4.43	Yes	No	Yes	Yes	no-CR	18.2667	1	40.8	0	0.2125
3	Male	75	Ⅲ	1-2	3	645	14.2	No	No	Yes	No	CR	6.2	1	6.2	1	0.0269
4	Female	36	Ⅲ	3b	3	266	1.87	No	No	Yes	No	CR	31.4	0	31.4	0	0.2297
5	Male	44	Ⅳ	2	3	279	5.77	Yes	Yes	Yes	Yes	CR	19.9333	1	19.9333	1	0.0953
6	Male	46	Ⅳ	2	3	412	2.71	Yes	No	Yes	Yes	CR	33.2667	0	33.2667	0	0.0471
7	Female	53	Ⅳ	2	2	194	3	No	Yes	Yes	Yes	no-CR	26.9333	0	26.9333	0	0.158
8	Male	40	Ⅳ	2	3	282	3.8	No	No	Yes	Yes	no-CR	16.5667	0	16.5667	0	0.13625
9	Female	71	Ⅲ	1-2	3	175	3.84	Yes	No	Yes	No	no-CR	35.4333	0	35.4333	0	0.0215
10	Female	57	Ⅳ	3b	3	197	4.15	Yes	Yes	Yes	Yes	CR	28.4667	0	28.4667	0	0.033
11	Male	65	Ⅳ	2	3	211	2.21	No	No	Yes	No	no-CR	34.1	0	34.1	0	0.0312
12	Female	49	Ⅳ	2	1	159	2.33	Yes	Yes	No	Yes	CR	37.4333	0	37.4333	0	0.0761
13	Male	65	Ⅱ	1-2	0	153	1.63	No	No	No	No	no-CR	33.6667	0	33.6667	0	0.047
14	Male	52	Ⅳ	1-2	2	258	2.7	No	Yes	Yes	No	CR	35.6667	0	35.6667	0	0.0434
15	Male	60	Ⅳ	2	3	172	2	No	No	Yes	No	CR	35.7	0	35.7	0	0.0253
16	Female	43	Ⅳ	2	3	130	6.55	Yes	Yes	Yes	Yes	no-CR	29.5333	0	29.5333	0	0.1234
17	Male	44	Ⅱ	3a	0	227	1.88	No	No	No	No	CR	1.53333	1	33.0667	0	0.0136
18	Male	72	Ⅳ	1	3	195	3.38	Yes	Yes	Yes	Yes	no-CR	32.8667	0	32.8667	0	0.0328
19	Female	46	Ⅲ	1	1	136	1.58	No	Yes	Yes	Yes	CR	22.4333	1	35.5333	0	0.0239
20	Male	56	I	3a	0	198	1.97	No	No	No	No	CR	10	0	10	0	0.0174
21	Male	35	Ⅳ	2	1	167	2.18	No	Yes	Yes	Yes	CR	12.2	0	12.2	0	0.0206
22	Female	61	Ⅱ	3a	1	168	2.35	No	No	No	No	no-CR	28.2667	0	28.2667	0	0
23	Male	55	Ⅳ	2	1	145	1.81	No	No	Yes	Yes	CR	30.8	0	30.8	0	0
24	Male	57	Ⅱ	3a	0	190	2.39	No	No	No	No	CR	27.0333	0	27.0333	0	0
25	Male	68	Ⅱ	3b	2	203	3.52	Yes	No	No	No	CR	42.2333	0	42.2333	0	0
26	Male	35	Ⅱ	3a	0	215	1.6	No	No	No	No	CR	33.3333	0	33.3333	0	0
27	Male	50	Ⅳ	1-2	2	168	2.78	Yes	Yes	Yes	No	no-CR	30.0667	0	30.0667	0	0
28	Female	42	Ⅱ	3b	0	201	1.76	No	No	No	No	CR	18.2333	0	18.2333	0	0
